# Supplementary material for: Social structure modulates the evolutionary consequences of social plasticity: A social network perspective on interacting phenotypes
Source: Ecol Evol. 2017 Dec 27;8(3):1451–64. doi: 10.1002/ece3.3753 (PMC5792542; doi:10.1002/ece3.3753)
Supplement: Supplementary file 3 [file ECE3-8-1451-s003.r]

library(igraph)
library(sna)
library(network)

## SET UP VARIABLES
psi <- 2
assortment <- 0 
default.sociality <- 0.3  # 0.3 for homophily works well, 0.2 for heterophily works well
include.assortment <- TRUE  # whether to weight the social network by preferential affiliation
N <- 12 

# network properties
m <- 0.5  # moving distance (% distance) has little influence on clustering
#r <- 0.9  # range of attraction has lots of influence on clustering
thresh <- 0.05

# N individuals, m moving distance (% distance), r range of attraction, thresh threshold edge value
generate_network <- function(N, m, r, thresh, binary=TRUE) {
        x <- runif(N)
        y <- runif(N)

        distances <- sqrt(outer(x,x,FUN="-")^2 + outer(y,y,FUN="-")^2)
        diag(distances) <- NA

        x <- x-m*(x-x[apply(distances,1,which.min)])
        y <- y-m*(y-y[apply(distances,1,which.min)])

        distances <- sqrt(outer(x,x,FUN="-")^2 + outer(y,y,FUN="-")^2)

        space.network <- exp(-(distances^2) / r)
        diag(space.network) <- 0
        space.network[space.network < thresh] <- 0

        if (binary)
                space.network[space.network > 0] <- 1

        return(space.network)
}
# x <- difference
sig <- function(x,sociality,assortment) {
        if (assortment < 0) {
                return ( 1/(1 + exp(-20*(abs(x)-(1-sociality)))) )
        } else {
                return ( 1/(1 + exp(-20*(abs(x)-sociality))) ) } }

si <- function(x, assortment, sociality) { return(-assortment*(sig(x,sociality,assortment)-0.5)+0.5) }


# unconnected network
r <- 0.05  # range of attraction has lots of influence on clustering
	## SET POPULATION & BUILD MATRIX
                inds <- data.frame(id=1:N)
                inds$Ai <- runif(n=N,min=-1,max=1)
                inds$Soc <- default.sociality
                inds$Pi <- inds$Ai
                ids <- data.frame(expand.grid(ID1=inds$id,ID2=inds$id))
                ids <- ids[-which(ids[,1]==ids[,2]),]
                ids$Aj <- inds$Ai[ids$ID2]
                ids$Ai <- inds$Ai[ids$ID1]
               # generate the baseline network
                base.network <- generate_network(N, m, r, thresh)
                weights <- si(outer(inds$Ai,inds$Ai,"-"),assortment,outer(inds$Soc,inds$Soc,"+"))
                if (include.assortment) {
                        updated.network <- base.network * weights
                } else {
                        updated.network <- base.network
                }
                ids$edge.w <- updated.network[cbind(ids$ID1,ids$ID2)]
                ids$AjSi <- ids$Aj*ids$edge.w

                ## Update parameters of interest
                inds$AjSi <- tapply(ids$AjSi,ids$ID1,FUN=mean)
                inds$IGE <- psi*inds$AjSi
                inds$Pi <- inds$Ai + inds$IGE
                inds$Degree <- rowSums(updated.network)
                ids$Pi <- inds$Pi[ids$ID1]
                ids$Pj <- inds$Pi[ids$ID2]

                ## SAVE NETWORK
                net.lo <- matrix(NA, nrow=N, ncol=N)
                net.lo[cbind(ids$ID1,ids$ID2)] <- ids$edge.w
                diag(net.lo) <- 0
net.lo <- network(net.lo)
list.vertex.attributes(net.lo)
inds.lo <- inds
set.vertex.attribute(net.lo, 'bv', inds.lo[,2])
#mid connected network
r <- 0.15  # range of attraction has lots of influence on clustering
	## SET POPULATION & BUILD MATRIX
                inds <- data.frame(id=1:N)
                inds$Ai <- runif(n=N,min=-1,max=1)
                inds$Soc <- default.sociality
                inds$Pi <- inds$Ai
                ids <- data.frame(expand.grid(ID1=inds$id,ID2=inds$id))
                ids <- ids[-which(ids[,1]==ids[,2]),]
                ids$Aj <- inds$Ai[ids$ID2]
                ids$Ai <- inds$Ai[ids$ID1]
               # generate the baseline network
                base.network <- generate_network(N, m, r, thresh)
                weights <- si(outer(inds$Ai,inds$Ai,"-"),assortment,outer(inds$Soc,inds$Soc,"+"))
                if (include.assortment) {
                        updated.network <- base.network * weights
                } else {
                        updated.network <- base.network
                }
                ids$edge.w <- updated.network[cbind(ids$ID1,ids$ID2)]
                ids$AjSi <- ids$Aj*ids$edge.w

                ## Update parameters of interest
                inds$AjSi <- tapply(ids$AjSi,ids$ID1,FUN=mean)
                inds$IGE <- psi*inds$AjSi
                inds$Pi <- inds$Ai + inds$IGE
                inds$Degree <- rowSums(updated.network)
                ids$Pi <- inds$Pi[ids$ID1]
                ids$Pj <- inds$Pi[ids$ID2]

                ## SAVE NETWORK
                net.mid <- matrix(NA, nrow=N, ncol=N)
                net.mid[cbind(ids$ID1,ids$ID2)] <- ids$edge.w
                diag(net.mid) <- 0
net.mid <- network(net.mid)
list.vertex.attributes(net.mid)
inds.mid <- inds
set.vertex.attribute(net.mid, 'bv', inds.mid[,2])
#highly connected network
r <- 0.9  # range of attraction has lots of influence on clustering
	## SET POPULATION & BUILD MATRIX
                inds <- data.frame(id=1:N)
                inds$Ai <- runif(n=N,min=-1,max=1)
                inds$Soc <- default.sociality
                inds$Pi <- inds$Ai
                ids <- data.frame(expand.grid(ID1=inds$id,ID2=inds$id))
                ids <- ids[-which(ids[,1]==ids[,2]),]
                ids$Aj <- inds$Ai[ids$ID2]
                ids$Ai <- inds$Ai[ids$ID1]
               # generate the baseline network
                base.network <- generate_network(N, m, r, thresh)
                weights <- si(outer(inds$Ai,inds$Ai,"-"),assortment,outer(inds$Soc,inds$Soc,"+"))
                if (include.assortment) {
                        updated.network <- base.network * weights
                } else {
                        updated.network <- base.network
                }
                ids$edge.w <- updated.network[cbind(ids$ID1,ids$ID2)]
                ids$AjSi <- ids$Aj*ids$edge.w

                ## Update parameters of interest
                inds$AjSi <- tapply(ids$AjSi,ids$ID1,FUN=mean)
                inds$IGE <- psi*inds$AjSi
                inds$Pi <- inds$Ai + inds$IGE
                inds$Degree <- rowSums(updated.network)
                ids$Pi <- inds$Pi[ids$ID1]
                ids$Pj <- inds$Pi[ids$ID2]

                ## SAVE NETWORK
                net.hi <- matrix(NA, nrow=N, ncol=N)
                net.hi[cbind(ids$ID1,ids$ID2)] <- ids$edge.w
                diag(net.hi) <- 0
net.hi <- network(net.hi)
inds.hi <- inds
list.vertex.attributes(net.hi)
set.vertex.attribute(net.hi, 'bv', inds.hi[,2])


jpeg('figure.1.jpeg', width = 3000, height = 2000, pointsize = 6, quality = 100, res = 600)
fine = 500
palette = colorRampPalette(c('#EE3366','#4477DD'))

par(mfrow = c(2,3))
par(mar = c(0.5, 0.5, 0.5, 0.5, bg = NA, fg = 'black'))
graphCol = palette(fine)[as.numeric(cut(inds.lo[,2],breaks = fine))]
gplot(net.lo, gmode = 'graph', mode = 'fruchtermanreingold', vertex.col = graphCol)

par(mar = c(0.5, 0.5, 0.5, 0.5, bg = NA, fg = 'black'))
graphCol = palette(fine)[as.numeric(cut(inds.mid[,2],breaks = fine))]
gplot(net.mid, gmode = 'graph', mode = 'fruchtermanreingold', vertex.col = graphCol)

par(mar = c(0.5, 0.5, 0.5, 0.5, bg = NA, fg = 'black'))
graphCol = palette(fine)[as.numeric(cut(inds.hi[,2],breaks = fine))]
gplot(net.hi, gmode = 'graph', mode = 'fruchtermanreingold', vertex.col = graphCol)

#################
### variance in degree among individuals
#################

## SET UP VARIABLES
psi <- 2
assortment <- 0 
default.sociality <- 0.3  # 0.3 for homophily works well, 0.2 for heterophily works well
include.assortment <- TRUE  # whether to weight the social network by preferential affiliation
N <- 500 

# network properties
m <- 0.5  # moving distance (% distance) has little influence on clustering
thresh <- 0.05

# unconnected network
r <- 0.05  # range of attraction has lots of influence on clustering
	## SET POPULATION & BUILD MATRIX
                inds <- data.frame(id=1:N)
                inds$Ai <- runif(n=N,min=-1,max=1)
                inds$Soc <- default.sociality
                inds$Pi <- inds$Ai
                ids <- data.frame(expand.grid(ID1=inds$id,ID2=inds$id))
                ids <- ids[-which(ids[,1]==ids[,2]),]
                ids$Aj <- inds$Ai[ids$ID2]
                ids$Ai <- inds$Ai[ids$ID1]
               # generate the baseline network
                base.network <- generate_network(N, m, r, thresh)
                weights <- si(outer(inds$Ai,inds$Ai,"-"),assortment,outer(inds$Soc,inds$Soc,"+"))
                if (include.assortment) {
                        updated.network <- base.network * weights
                } else {
                        updated.network <- base.network
                }
                ids$edge.w <- updated.network[cbind(ids$ID1,ids$ID2)]
                ids$AjSi <- ids$Aj*ids$edge.w

                ## Update parameters of interest
                inds$AjSi <- tapply(ids$AjSi,ids$ID1,FUN=mean)
                inds$IGE <- psi*inds$AjSi
                inds$Pi <- inds$Ai + inds$IGE
                inds$Degree <- rowSums(updated.network)
                ids$Pi <- inds$Pi[ids$ID1]
                ids$Pj <- inds$Pi[ids$ID2]

                ## SAVE NETWORK
                net.lo <- matrix(NA, nrow=N, ncol=N)
                net.lo[cbind(ids$ID1,ids$ID2)] <- ids$edge.w
                diag(net.lo) <- 0
net.lo <- network(net.lo)
list.vertex.attributes(net.lo)
inds.lo <- inds
set.vertex.attribute(net.lo, 'bv', inds.lo[,2])
#mid connected network
r <- 0.15  # range of attraction has lots of influence on clustering
	## SET POPULATION & BUILD MATRIX
                inds <- data.frame(id=1:N)
                inds$Ai <- runif(n=N,min=-1,max=1)
                inds$Soc <- default.sociality
                inds$Pi <- inds$Ai
                ids <- data.frame(expand.grid(ID1=inds$id,ID2=inds$id))
                ids <- ids[-which(ids[,1]==ids[,2]),]
                ids$Aj <- inds$Ai[ids$ID2]
                ids$Ai <- inds$Ai[ids$ID1]
               # generate the baseline network
                base.network <- generate_network(N, m, r, thresh)
                weights <- si(outer(inds$Ai,inds$Ai,"-"),assortment,outer(inds$Soc,inds$Soc,"+"))
                if (include.assortment) {
                        updated.network <- base.network * weights
                } else {
                        updated.network <- base.network
                }
                ids$edge.w <- updated.network[cbind(ids$ID1,ids$ID2)]
                ids$AjSi <- ids$Aj*ids$edge.w

                ## Update parameters of interest
                inds$AjSi <- tapply(ids$AjSi,ids$ID1,FUN=mean)
                inds$IGE <- psi*inds$AjSi
                inds$Pi <- inds$Ai + inds$IGE
                inds$Degree <- rowSums(updated.network)
                ids$Pi <- inds$Pi[ids$ID1]
                ids$Pj <- inds$Pi[ids$ID2]

                ## SAVE NETWORK
                net.mid <- matrix(NA, nrow=N, ncol=N)
                net.mid[cbind(ids$ID1,ids$ID2)] <- ids$edge.w
                diag(net.mid) <- 0
net.mid <- network(net.mid)
list.vertex.attributes(net.mid)
inds.mid <- inds
set.vertex.attribute(net.mid, 'bv', inds.mid[,2])
#highly connected network
r <- 0.9  # range of attraction has lots of influence on clustering
	## SET POPULATION & BUILD MATRIX
                inds <- data.frame(id=1:N)
                inds$Ai <- runif(n=N,min=-1,max=1)
                inds$Soc <- default.sociality
                inds$Pi <- inds$Ai
                ids <- data.frame(expand.grid(ID1=inds$id,ID2=inds$id))
                ids <- ids[-which(ids[,1]==ids[,2]),]
                ids$Aj <- inds$Ai[ids$ID2]
                ids$Ai <- inds$Ai[ids$ID1]
               # generate the baseline network
                base.network <- generate_network(N, m, r, thresh)
                weights <- si(outer(inds$Ai,inds$Ai,"-"),assortment,outer(inds$Soc,inds$Soc,"+"))
                if (include.assortment) {
                        updated.network <- base.network * weights
                } else {
                        updated.network <- base.network
                }
                ids$edge.w <- updated.network[cbind(ids$ID1,ids$ID2)]
                ids$AjSi <- ids$Aj*ids$edge.w

                ## Update parameters of interest
                inds$AjSi <- tapply(ids$AjSi,ids$ID1,FUN=mean)
                inds$IGE <- psi*inds$AjSi
                inds$Pi <- inds$Ai + inds$IGE
                inds$Degree <- rowSums(updated.network)
                ids$Pi <- inds$Pi[ids$ID1]
                ids$Pj <- inds$Pi[ids$ID2]

                ## SAVE NETWORK
                net.hi <- matrix(NA, nrow=N, ncol=N)
                net.hi[cbind(ids$ID1,ids$ID2)] <- ids$edge.w
                diag(net.hi) <- 0
net.hi <- network(net.hi)
inds.hi <- inds
list.vertex.attributes(net.hi)
set.vertex.attribute(net.hi, 'bv', inds.hi[,2])


par(mar = c(4.5, 4.5, 2.5, 0.5))
hist(inds.lo$Degree, col = '#444444', xlim = c(0, 500)
	, las = 1, xlab = '', ylab = '', main = '')
box(lwd = 1)
mtext(side = 1, '# interactions', line = 2.5)
mtext(side = 2, '# individuals', line = 2.5)

par(mar = c(4.5, 4.5, 2.5, 0.5))
hist(inds.mid$Degree, col = '#444444', xlim = c(0, 500)
	, las = 1, xlab = '', ylab = '', main = '')
box(lwd = 1)
mtext(side = 1, '# interactions', line = 2.5)
mtext(side = 2, '# individuals', line = 2.5)

par(mar = c(4.5, 4.5, 2.5, 0.5))
hist(inds.hi$Degree, col = '#444444', xlim = c(0, 500)
	, las = 1, xlab = '', ylab = '', main = '')
box(lwd = 1)
mtext(side = 1, '# interactions', line = 2.5)
mtext(side = 2, '# individuals', line = 2.5)

mtext(side = 1, 'a)', cex = 2.5, line = -43, adj = -3.1)
mtext(side = 1, 'b)', cex = 2.5, line = -21, adj = -3.1)

dev.off()
